# Supplementary material for: Fatty Liver and Risk of Head and Neck Cancer in Type 2 Diabetes Mellitus: A Nationwide Cohort Study
Source: Cancers (Basel). 2023 Feb 14;15(4):1209. doi: 10.3390/cancers15041209 (PMC9954043; doi:10.3390/cancers15041209)
Supplement: Supplementary file 1 [file cancers-15-01209-s001.zip]

Archive with 1 entries (1 files):
- cancers-2169920-supplementary.pdf
